# Supplementary material for: Genome-wide prediction of prokaryotic two-component system networks using a sequence-based meta-predictor
Source: BMC Bioinformatics. 2015 Sep 18;16:297. doi: 10.1186/s12859-015-0741-7 (PMC4575426; doi:10.1186/s12859-015-0741-7)
Supplement: Additional file 1: — Information on P+, P-, NP+, OP+, SP+ and SP- datasets. The experimental source of interaction data, organisms, relevant references and prediction scores of the MetaPred2CS, Bayesian method and STRING are provided. (XLSX 51 kb) [file 12859_2015_741_MOESM1_ESM.xlsx]

## Sheet: P+
P+ dataset
Pair	Specie	Source DB	Experimental Evidence
b0400-b0399	Escherichia coli K-12 MG1655	DIP:102627E	Detected by affinity chromatography technology assay
		STRING: 511145.b0400
		KEGG- M00434
		MINT-1288861.
b1129-b1130	Escherichia coli K-12 MG1655	DIP-10501N.	Detected by affinity chromatography technology and phosphotransfer assay
		STRING: 511145.b1129.
		KEGG- M00434
b3404-b3405	Escherichia coli K-12 MG1655	DIP-48357N.	Detected by affinity chromatography technology, biochemical, biophysical, comigration in non-denaturing gel electrophoresis, fluorescence polarization spectroscopy assays and
		IntAct- EBI-2116569	pull down assay
		imex : IM-20179-1
		STRING: 511145.b3404.
		KEGG- M00434
		[1,2]
b1609-b1608	Escherichia coli K-12 MG1655	DIP-10808N.	Detected by affinity chromatography technology assay
		STRING:511145.b1609.
		KEGG- M00434
b0695-b0694	Escherichia coli K-12 MG1655	DIP-10062N.	Detected by affinity chromatography technology assay and phosphotransfer assay
		IntAct-EBI-6511912
		MPIDB-INT-711
		imex : IM-18287-8
		STRING:511145.b0695.
b4399-b4398	Escherichia coli K-12 MG1655	DIP-9319N.	Detected by affinity chromatography technology assay
		MINT-1307740.
		STRING:511145.b4399.
		KEGG- M00434
b2078-b2079	Escherichia coli K-12 MG1655	DIP-9199N.	Detected by affinity chromatography technology assay
		STRING:511145.b2078.
		KEGG- M00434
b4112-b4113	Escherichia coli K-12 MG1655	DIP-9202N.	Detected by affinity chromatography technology assay
		MINT-1257146.
		STRING:511145.b4112.
		KEGG- M00434
b4003-b4004	Escherichia coli K-12 MG1655	DIP-9981N.	In vitro binding
		STRING:511145.b4003.
b0570-b0571	Escherichia coli K-12 MG1655	DIP-9349N.	Detected by affinity chromatography technology assay
		STRING:511145.b0570.
		KEGG- M00434
b4125-b4124	Escherichia coli K-12 MG1655	KEGG- M00434	Detected by affinity chromatography technology assay
		STRING:511145.b4125.
		DIP-45302E
b1222-b1221	Escherichia coli K-12 MG1655	DIP-35785N.	Detected by phosphotransfer assay and protein phosphatase
		KEGG- M00434
		STRING:511145.b1222.
b2469-b2193	Escherichia coli K-12 MG1655	DIP-10318N.	Detected by affinity chromatography technology assay
		KEGG- M00434
		STRING:511145.b2469.
b3668-b3669	Escherichia coli K-12 MG1655	DIP-11083N.	Detected by affinity chromatography technology assay
		KEGG- M00434
		STRING:511145.b3668.
b2216-b2217	Escherichia coli K-12 MG1655	DIP-12815N.	Detected by inferred by author, isothermal titration calorimetry, nuclear magnetic resonance, tandem affinity purification
		KEGG- M00434	and pull down assay
		STRING:511145.b2216.
		IntAct-EBI-879136
b3869-b3868	Escherichia coli K-12 MG1655	IntAct- EBI-2012330	Detected by two hybrid array assay
		imex : IM-20129-1
		KEGG- M00434
		STRING:511145.b3869.
b1968-b1969	Escherichia coli K-12 MG1655	DIP-11852N.	Detected by affinity chromatography technology assay
		STRING:511145.b1968.
b2556-b2554	Escherichia coli K-12 MG1655	DIP-12052N.	Detected by affinity chromatography technology assay
		KEGG- M00434
		STRING:511145.b2556.
b1888-b1882	Escherichia coli K-12 MG1655	DIP-6053N.	Detected by phosphotransfer assay and two hybrid array assay
		IntAct- EBI-2369733
		imex : IM-2994-263
		KEGG- M00434
		STRING:511145.b1888.
		[1]
b1888-b1883	Escherichia coli K-12 MG1655	DIP-6053N.	Detected by affinity chromatography technology , phosphotransfer assay and two hybrid array assay
		IntAct- EBI-2369743
		imex : IM-2994-266
		KEGG- M00434
		STRING:511145.b1888.
		[1]
b3911-b3912	Escherichia coli K-12 MG1655	DIP-48358N.	Detected by phosphotransfer assay and affinity chromatography technology assay
		STRING:511145.b3911.
		KEGG- M00434
		[1]
b2126-b2125	Escherichia coli K-12 MG1655	DIP-56619E	Detected by affinity chromatography technology assay
BSU13990-BSU37130	Bacillus subtilis subsp. subtilis 168	DIP-58966N.	Detected by protein kinase assay
		KEGG- M00434
		STRING:224308.BSU13990
		[3]
BSU31450-BSU37130	Bacillus subtilis subsp. subtilis 168	KEGG- M00434	Phosphotransfer assay
		STRING:224308.BSU31450
		[3]
BSU13660-BSU37130	Bacillus subtilis subsp. subtilis 168	KEGG- M00434	Phosphotransfer assay
		STRING:224308.BSU13660
		[3]
BSU07580-BSU07590	Bacillus subtilis subsp. subtilis 168	IntAct- EBI-5242357	Detected by two hybrid assay
		imex : IM-16574-3
		KEGG- M00434
		STRING:224308.BSU07580
BSU19190-BSU19200	Bacillus subtilis subsp. subtilis 168	DIP-48966N.	Detected by molecular sieving, phosphatase and phosphotransfer assays
		KEGG- M00434
		STRING:224308.BSU19190.
sll0798-sll0797	Synechocystis sp. (strain PCC 6803 / Kazusa)	IntAct-EBI-1625953	Two hybrid assay
		STRING:1148.sll0798.
slr0473-slr0474	Synechocystis sp. (strain PCC 6803 / Kazusa)	IntAct -EBI-932322	Protein kinase assay
		STRING:1148.slr0474.
sll0790-sll0789	Synechocystis sp. (strain PCC 6803 / Kazusa)	IntAct- EBI-1626053	Two hybrid assay
		EBI-1626069
		STRING:1148.sll0790.
slr1805-sll1708	Synechocystis sp. (strain PCC 6803 / Kazusa)	IntAct -EBI-1616039	Two hybrid assay
		STRING:1148.slr1805.
slr1147-slr1783	Synechocystis sp. (strain PCC 6803 / Kazusa)	IntAct -EBI-1579074	Two hybrid assay
		STRING:1148.slr1147.
slr0311-slr0312	Synechocystis sp. (strain PCC 6803 / Kazusa)	IntAct-EBI-1625892	Two hybrid assay
		STRING: 1148.slr0311.
SL1344_4007-SL1344_4008	Salmonella enterica subsp	IntAct-EBI-4312456	Pull down
		imex : IM-16546-1
RHOS4_00950-RHOS4_00930	Rhodobacter sphaeroides	IntAct-EBI-8513582	Protein kinase assay
		MINT-2516437
		imex : IM-11255-1
		STRING:272943.RSP_1520.
CC_0289-CC_0294	Caulobacter crescentus CB15	DIP-102630E	Phosphotransfer assay
		[1]
CC_0759-CC_0758	Caulobacter crescentus CB15	DIP-48364N.	Phosphotransfer assay
CC_2765-CC_2766	Caulobacter crescentus CB15	DIP-48366N.	Phosphotransfer assay
		[1]
CC_0530-CC_3743	Caulobacter crescentus CB15	DIP-48359N.	Phosphotransfer assay
		[1]
CC_3327-CC_3325	Caulobacter crescentus CB15	DIP-48367N.	Phosphotransfer assay
CC_3470-CC_3035	Caulobacter crescentus CB15	[4]	Phosphotransfer assay
CC_3470-CC_0744	Caulobacter crescentus CB15	[4]	Phosphotransfer assay
CC_1063-CC_3035	Caulobacter crescentus CB15	[5]	Phosphotransfer assay
CC_1063-CC_2462	Caulobacter crescentus CB15	DIP-87672E	Phosphotransfer assay, protein kinase assay
		IntAct-EBI-1785057
		imex : IM-11917-2
		[1]
CC_1063-CC_2463	Caulobacter crescentus CB15	DIP-46002N	Phosphotransfer assay, protein kinase assay
		IntAct-EBI-1785048
		imex : IM-11917-4
		[1]
CC_3484-CC_2463	Caulobacter crescentus CB15	[6]	Two-hybrid assay
CC_1062-CC_2463	Caulobacter crescentus CB15	[6]	Two-hybrid assay
CC_3484-CC_3035	Caulobacter crescentus CB15	[5]	Phosphotransfer assay
CC_2482-CC_2463	Caulobacter crescentus CB15	DIP-87675E	Phosphotransfer assay
		IntAct-EBI-1784864
		imex : IM-11917-10
		In vitrophosphorylation
		[1]
CC_2482-CC_2462	Caulobacter crescentus CB15	DIP:87673E	Phosphotransfer assay
		IntAct-EBI-1784941
		imex : IM-11917-3
		In vitrophosphorylation
		[1]
CC_1181-CC_1182	Caulobacter crescentus CB15	DIP-48362N.	Phosphotransfer assay
		[1]
CC_0248-CC_0247	Caulobacter crescentus CB15	[7]	Putative cognate pair
CC_2755-CC_2757	Caulobacter crescentus CB15	[7]	Putative cognate pair
CC_2932-CC_2931	Caulobacter crescentus CB15	[7]	Putative cognate pair
AGR_pTi_2-AGR_pTi_15	Agrobacterium tumefaciens (strain C58 / ATCC 33970)	IntAct-EBI-6410166	Lex-a dimerization assay
		MPIDB-INT-1325
		imex : IM-18326-2
		STRING: 176299.Atu6166.
MXAN_3451-MXAN_3450	Myxococcus xanthus (strain DK 1622)	IntAct-EBI-1575566	Two-hybrid assay
		imex : IM-19225-179
		STRING:246197.MXAN_3451.
MXAN_6692-MXAN_6693	Myxococcus xanthus (strain DK 1622)	IntAct-EBI-2012714	Two-hybrid assay
		imex : IM-20131-5
		STRING:246197.MXAN_6692.
MXAN_0461-MXAN_0462	Myxococcus xanthus (strain DK 1622)	IntAct -EBI-1577973	Two-hybrid assay
		imex : IM-19225-478
		STRING:246197.MXAN_0461.
MXAN_4778-MXAN_4777	Myxococcus xanthus (strain DK 1622)	IntAct-EBI-1578134	Two-hybrid assay
		imex : IM-19225-501
		STRING:246197.MXAN_4778.
MXAN_4778-MXAN_2778	Myxococcus xanthus (strain DK 1622)	IntAct-EBI-1577141	Two-hybrid assay
		imex : IM-19225-380
MXAN_0459-MXAN_0460	Myxococcus xanthus (strain DK 1622)	IntAct-EBI-1577674	Two-hybrid assay
		imex : IM-19225-438
MXAN_4165-MXAN_4164	Myxococcus xanthus (strain DK 1622)	IntAct-EBI-1575785	Two-hybrid assay
		imex : IM-19225-203
MT0925-MT0926	Mycobacterium tuberculosis	DIP-57035E	Enzymatic study
		STRING:83332.Rv0902c.
MXAN_5785-MXAN_5784	Myxococcus xanthus (strain DK 1622)	IntAct-EBI-1577455	Two-hybrid assay
		imex : IM-19225-411
		STRING:246197.MXAN_5785.
MXAN_0938-MXAN_0937	Myxococcus xanthus (strain DK 1622)	[8]	Phosphotransfer assay
MXAN_1129-MXAN_1128	Myxococcus xanthus (strain DK 1622)	[8]	Phosphotransfer assay
MXAN_1166-MXAN_1167	Myxococcus xanthus (strain DK 1622)	[9]	Phosphotransfer assay
MXAN_1190-MXAN_1189	Myxococcus xanthus (strain DK 1622)	[8,10]	Phosphotransfer assay
MXAN_1249-MXAN_1245	Myxococcus xanthus (strain DK 1622)	[8]	Phosphotransfer assay
MXAN_3812-MXAN_3811	Myxococcus xanthus (strain DK 1622)	[8]	Phosphotransfer assay
MXAN_4043-MXAN_4042	Myxococcus xanthus (strain DK 1622)	[8,11]	Phosphotransfer assay
MXAN_4262-MXAN_4261	Myxococcus xanthus (strain DK 1622)	[8,10,12]	Phosphotransfer assay
MXAN_4786-MXAN_4785	Myxococcus xanthus (strain DK 1622)	[8]	Phosphotransfer assay
MXAN_5184-MXAN_5153	Myxococcus xanthus (strain DK 1622)	[8,10,12]	Phosphotransfer assay
MXAN_5778-MXAN_5777	Myxococcus xanthus (strain DK 1622)	[8]	Phosphotransfer assay
MXAN_7439-MXAN_7440	Myxococcus xanthus (strain DK 1622)	[8]	Phosphotransfer assay
TM_1359-TM_1360	Thermotoga maritima	DIP-48290N.	Phosphatase assay, protein kinase assay, phosphotransfer assay, nuclear magnetic resonance, x-ray crystallography
		STRING:243274.TM1359.
		[13]
TM_0702-TM_0700	Thermotoga maritima	IntAct -EBI-1039721	x-ray crystallography
TM_0853-TM_0468	Thermotoga maritima	IntAct-EBI-2464830	x-ray crystallography, comigration in non denaturing gel electrophoresis, phosphotransferase assay
		wwpdb : 3dge
		imex : IM-12095-1
		IntAct-EBI-2464847
		wwpdb : 3dge
		imex : IM-12095-9
		IntAct-EBI-2464985
		imex : IM-12095-7
		IntAct-EBI-2465005
		imex : IM-12095-8
		[14]
mll0989-mlr3041	Mesorhizobium loti	[15]	Two-hybrid assay
mll3127-mlr6691	Mesorhizobium loti	[15]	Two-hybrid assay
mll4568-mll4567	Mesorhizobium loti	STRING:266835.mll4568.	Two-hybrid assay
		[15]
mll5372-mll5373	Mesorhizobium loti	STRING:266835.mll5372.	Two-hybrid assay
		[15]
mll5673-mll5674	Mesorhizobium loti	STRING:266835.mll5673.	Two-hybrid assay
		[15]
mll5673-mll7953	Mesorhizobium loti	STRING:266835.mll5673.	Two-hybrid assay
		[15]
mll6540-mll0861	Mesorhizobium loti	STRING:266835.mll6540.	Two-hybrid assay
		[15]
mll6540-mll2816	Mesorhizobium loti	[15]	Two-hybrid assay
mll6540-mlr2855	Mesorhizobium loti	[15]	Two-hybrid assay
mll6607-mll6606	Mesorhizobium loti	STRING:266835.mll6607.	Two-hybrid assay
		[15]
mll7700-mll0861	Mesorhizobium loti	STRING:266835.mll7700.	Two-hybrid assay
		[15]
mll7700-mlr6691	Mesorhizobium loti	STRING:266835.mll7700.	Two-hybrid assay
		[15]
mll9511-mll9509	Mesorhizobium loti	STRING:266835.mll9511.	Two-hybrid assay
		[15]
mlr0399-mlr0400	Mesorhizobium loti	STRING:266835.mlr0399.	Two-hybrid assay
		[15]
mlr0562-mlr6691	Mesorhizobium loti	[15]	Two-hybrid assay
mlr1336-mlr1334	Mesorhizobium loti	STRING:266835.mlr1336.	Two-hybrid assay
		[15]
mlr2741-mlr2740	Mesorhizobium loti	STRING:266835.mlr2741.	Two-hybrid assay
		[15]
mlr4459-mlr4457	Mesorhizobium loti	STRING:266835.mlr4459.	Two-hybrid assay
		[15]
mlr7649-mlr7239	Mesorhizobium loti	[15]	Two-hybrid assay
mlr7686-mlr7684	Mesorhizobium loti	STRING:266835.mlr7686.	Two-hybrid assay
		[15]
sll0337-slr1594	Synechocystis sp. PCC6803	IntAct:EBI-1611573	Two-hybrid assay
		[16]
sll0750-sll1291	Synechocystis sp. PCC6803	IntAct:EBI-1612920	Two-hybrid assay
		[16]
sll0750-slr1594	Synechocystis sp. PCC6803	IntAct:EBI-1611577	Two-hybrid assay
		STRING:1148.sll0750.
		[16]
sll1003-slr1909	Synechocystis sp. PCC6803	IntAct:EBI-1611979	Two-hybrid assay
		[16]
sll1475-slr1584	Synechocystis sp. PCC6803	IntAct:	Two-hybrid assay
		EBI-1621375
		EBI-1621394
		[16]
sll1888-slr2041	Synechocystis sp. PCC6803	IntAct:EBI-1579074	Two-hybrid assay
		STRING:1148.sll1888.
		[16]
slr0210-sll1624	Synechocystis sp. PCC6803	IntAct:EBI-1625313	Two-hybrid assay
		[16]
slr0210-slr1909	Synechocystis sp. PCC6803	IntAct:EBI-1625309	Two-hybrid assay
		[16]
slr0311-slr1213	Synechocystis sp. PCC6803	IntAct:EBI-1625884	Two-hybrid assay
		[16]
slr0311-slr1584	Synechocystis sp. PCC6803	IntAct:EBI-1625888	Two-hybrid assay
		[16]
slr0533-sll0649	Synechocystis sp. PCC6803	IntAct:EBI-1623635	Two-hybrid assay
		STRING:1148.slr0533.
		[16]
slr1212-slr1214	Synechocystis sp. PCC6803	IntAct:EBI-1613769	Two-hybrid assay
		STRING:1148.slr1212.
		[16]
slr1393-slr1037	Synechocystis sp. PCC6803	IntAct:EBI-1612945	Two-hybrid assay
		STRING:1148.slr1393.
		[16]
slr1414-sll1592	Synechocystis sp. PCC6803	IntAct:EBI-1616690	Two-hybrid assay
Organism composition of P+ dataset.
Specie	Total number of pairs
Escherichia coli K-12 MG1655	22
Myxococcus xanthus (strain DK 1622)	20
Mesorhizobium loti	20
Synechocystis sp. (strain PCC 6803 / Kazusa)	20
Caulobacter crescentus CB15	19
Bacillus subtilis subsp. subtilis 168	5
Thermotoga maritima	3
Salmonella enterica subsp	1
Rhodobacter sphaeroides	1
Agrobacterium tumefaciens (strain C58 / ATCC 33970)	1
Mycobacterium tuberculosis	1
SUM	113
References for P+ dataset:
[1]	Skerker JM, Prasol MS, Perchuk BS, Biondi EG, Laub MT. Two-Component Signal Transduction Pathways Regulating Growth and Cell Cycle Progression in a Bacterium: A System-Level Analysis. PLoS Biol 2005;3. doi:10.1371/journal.pbio.0030334.
[2]	Laub MT, Biondi EG, Skerker JM. Phosphotransfer profiling: systematic mapping of two-component signal transduction pathways and phosphorelays. Methods Enzymol 2007;423:531–48. doi:10.1016/S0076-6879(07)23026-5.
[3]	Jiang M, Shao W, Perego M, Hoch JA. Multiple histidine kinases regulate entry into stationary phase and sporulation in Bacillus subtilis. Mol Microbiol 2000;38:535–42.
[4]	Biondi EG, Reisinger SJ, Skerker JM, Arif M, Perchuk BS, Ryan KR, et al. Regulation of the bacterial cell cycle by an integrated genetic circuit. Nature 2006;444:899–904. doi:10.1038/nature05321.
[5]	Wu J, Ohta N, Zhao JL, Newton A. A novel bacterial tyrosine kinase essential for cell division and differentiation. Proc Natl Acad Sci U S A 1999;96:13068–73.
[6]	Ohta N, Newton A. The core dimerization domains of histidine kinases contain recognition specificity for the cognate response regulator. J Bacteriol 2003;185:4424–31.
[7]	Burger L, van Nimwegen E. Accurate prediction of protein-protein interactions from sequence alignments using a Bayesian method. Mol Syst Biol 2008;4:165. doi:10.1038/msb4100203.
[8]	Willett JW, Tiwari N, Müller S, Hummels KR, Houtman JCD, Fuentes EJ, et al. Specificity residues determine binding affinity for two-component signal transduction systems. mBio 2013;4:e00420–00413. doi:10.1128/mBio.00420-13.
[9]	Sarwar Z, Garza AG. The Nla28S/Nla28 two-component signal transduction system regulates sporulation in Myxococcus xanthus. J Bacteriol 2012;194:4698–708. doi:10.1128/JB.00225-12.
[10]	Willett JW, Kirby JR. CrdS and CrdA comprise a two-component system that is cooperatively regulated by the Che3 chemosensory system in Myxococcus xanthus. mBio 2011;2. doi:10.1128/mBio.00110-11.
[11]	Sarwar Z, Garza AG. The Nla6S protein of Myxococcus xanthus is the prototype for a new family of bacterial histidine kinases. FEMS Microbiol Lett 2012;335:86–94. doi:10.1111/j.1574-6968.2012.02639.x.
[12]	Willett JW, Kirby JR. Genetic and biochemical dissection of a HisKA domain identifies residues required exclusively for kinase and phosphatase activities. PLoS Genet 2012;8:e1003084. doi:10.1371/journal.pgen.1003084.
[13]	Yamada S, Akiyama S, Sugimoto H, Kumita H, Ito K, Fujisawa T, et al. The signaling pathway in histidine kinase and the response regulator complex revealed by X-ray crystallography and solution scattering. J Mol Biol 2006;362:123–39. doi:10.1016/j.jmb.2006.07.012.
[14]	Casino P, Rubio V, Marina A. Structural insight into partner specificity and phosphoryl transfer in two-component signal transduction. Cell 2009;139:325–36. doi:10.1016/j.cell.2009.08.032.
[15]	Shimoda Y, Shinpo S, Kohara M, Nakamura Y, Tabata S, Sato S. A large scale analysis of protein-protein interactions in the nitrogen-fixing bacterium Mesorhizobium loti. DNA Res Int J Rapid Publ Rep Genes Genomes 2008;15:13–23. doi:10.1093/dnares/dsm028.
[16]	Sato S, Shimoda Y, Muraki A, Kohara M, Nakamura Y, Tabata S. A large-scale protein protein interaction analysis in Synechocystis sp. PCC6803. DNA Res Int J Rapid Publ Rep Genes Genomes 2007;14:207–16. doi:10.1093/dnares/dsm021.

## Sheet: P-
P- dataset
							References
Species:	Caulobacter crescentus; 112 pairs [1,2]	Escherichia coli; 64 pairs [1,2]	Mycobacterium tuberculosis; 59 pairs [3]	Myxococcus xanthus; 216 pairs [4]	Synechocystis sp; 319 pairs [5]	Mesorhizobium loti; 364 pairs [6]
	CC_0530-CC_0237	b1888-b0399	Rv0490-Rv1033c	MXAN_0938-MXAN_0172	sll0337-sll0649	mll0989-mll0861	[1]	Laub MT, Biondi EG, Skerker JM. Phosphotransfer profiling: systematic mapping of two-component signal transduction pathways and phosphorelays. Methods Enzymol 2007;423:531–48. doi:10.1016/S0076-6879(07)23026-5.
	CC_0530-CC_0247	b1888-b0620	Rv0490-Rv3246c	MXAN_0938-MXAN_1078	sll0337-sll0789	mll0989-mll2816	[2]	Skerker JM, Prasol MS, Perchuk BS, Biondi EG, Laub MT. Two-component signal transduction pathways regulating growth and cell cycle progression in a bacterium: a system-level analysis. PLoS Biol 2005;3:e334. doi:10.1371/journal.pbio.0030334.
	CC_0530-CC_0284	b1888-b0995	Rv0490-Rv3765c	MXAN_0938-MXAN_1128	sll0337-sll0797	mll0989-mll4567	[3]	Lee H-N, Jung K-E, Ko I-J, Baik HS, Oh J-I. Protein-protein interactions between histidine kinases and response regulators of Mycobacterium tuberculosis H37Rv. J Microbiol Seoul Korea 2012;50:270–7. doi:10.1007/s12275-012-2050-4.
	CC_0530-CC_0294	b1888-b1235	Rv0758-Rv0491	MXAN_0938-MXAN_1167	sll0337-sll1291	mll0989-mll5373	[4]	Willett JW, Tiwari N, Müller S, Hummels KR, Houtman JCD, Fuentes EJ, et al. Specificity residues determine binding affinity for two-component signal transduction systems. mBio 2013;4:e00420–00413. doi:10.1128/mBio.00420-13.
	CC_0530-CC_0437	b1888-b1914	Rv0758-Rv1033c	MXAN_0938-MXAN_1189	sll0337-sll1592	mll0989-mll5674	[5]	Sato S, Shimoda Y, Muraki A, Kohara M, Nakamura Y, Tabata S. A large-scale protein protein interaction analysis in Synechocystis sp. PCC6803. DNA Res Int J Rapid Publ Rep Genes Genomes 2007;14:207–16. doi:10.1093/dnares/dsm021.
	CC_0530-CC_0588	b1888-b2125	Rv0758-Rv3246c	MXAN_0938-MXAN_1245	sll0337-sll1624	mll0989-mll9509	[6]	Shimoda Y, Shinpo S, Kohara M, Nakamura Y, Tabata S, Sato S. A large scale analysis of protein-protein interactions in the nitrogen-fixing bacterium Mesorhizobium loti. DNA Res Int J Rapid Publ Rep Genes Genomes 2008;15:13–23. doi:10.1093/dnares/dsm028.
	CC_0530-CC_0591	b1888-b2217	Rv0845-Rv0491	MXAN_0938-MXAN_2516	sll0337-sll1708	mll0989-mlr0398
	CC_0530-CC_0596	b1888-b2369	Rv0845-Rv0757	MXAN_0938-MXAN_3214	sll0337-slr0312	mll0989-mlr0400
	CC_0530-CC_0597	b1888-b2381	Rv0845-Rv1626	MXAN_0938-MXAN_3418	sll0337-slr1037	mll0989-mlr1334
	CC_0530-CC_0612	b1888-b3405	Rv0845-Rv3133c	MXAN_0938-MXAN_3555	sll0337-slr1213	mll0989-mlr2740
	CC_0530-CC_0630	b1888-b4124	Rv0845-Rv3246c	MXAN_0938-MXAN_3811	sll0337-slr1214	mll0989-mlr2815
	CC_0530-CC_0758	b1888-b4401	Rv0845-Rv3765c	MXAN_0938-MXAN_4042	sll0337-slr1305	mll0989-mlr2855
	CC_0530-CC_1150	b3404-b0399	Rv0902c-Rv0491	MXAN_0938-MXAN_4196	sll0337-slr1584	mll0989-mlr3657
	CC_0530-CC_1182	b3404-b0535	Rv0902c-Rv0757	MXAN_0938-MXAN_4240	sll0337-slr1783	mll0989-mlr3696
	CC_0530-CC_1293	b3404-b0571	Rv0902c-Rv0844c	MXAN_0938-MXAN_4261	sll0337-slr1909	mll0989-mlr4457
	CC_0530-CC_1304	b3404-b0620	Rv0902c-Rv1033c	MXAN_0938-MXAN_4785	sll0337-slr2024	mll0989-mlr6617
	CC_0530-CC_1595	b3404-b0694	Rv0902c-Rv1626	MXAN_0938-MXAN_4977	sll0337-slr2041	mll0989-mlr6690
	CC_0530-CC_1741	b3404-b0995	Rv0902c-Rv3133c	MXAN_0938-MXAN_5124	sll0474-sll0649	mll0989-mlr6691
	CC_0530-CC_1743	b3404-b1130	Rv0902c-Rv3246c	MXAN_0938-MXAN_5153	sll0474-sll0789	mll0989-mlr7239
	CC_0530-CC_1767	b3404-b1221	Rv0902c-Rv3765c	MXAN_0938-MXAN_5364	sll0474-sll0797	mll0989-mlr7684
	CC_0530-CC_2249	b3404-b1235	Rv0982-Rv0491	MXAN_0938-MXAN_5777	sll0474-sll1291	mll3127-mll0861
	CC_0530-CC_2462	b3404-b1882	Rv0982-Rv1033c	MXAN_0938-MXAN_5784	sll0474-sll1592	mll3127-mll2816
	CC_0530-CC_2463	b3404-b1914	Rv0982-Rv1626	MXAN_0938-MXAN_7143	sll0474-sll1624	mll3127-mll4567
	CC_0530-CC_2576	b3404-b1969	Rv0982-Rv3133c	MXAN_0938-MXAN_7440	sll0474-sll1708	mll3127-mll4697
	CC_0530-CC_2757	b3404-b2079	Rv0982-Rv3246c	MXAN_1129-MXAN_0172	sll0474-slr0312	mll3127-mll5373
	CC_0530-CC_2766	b3404-b2125	Rv0982-Rv3765c	MXAN_1129-MXAN_0937	sll0474-slr1037	mll3127-mll5674
	CC_0530-CC_2931	b3404-b2193	Rv1028c-Rv0491	MXAN_1129-MXAN_1078	sll0474-slr1213	mll3127-mll6606
	CC_0530-CC_3015	b3404-b2217	Rv1028c-Rv1626	MXAN_1129-MXAN_1167	sll0474-slr1214	mll3127-mll7953
	CC_0530-CC_3035	b3404-b2220	Rv1028c-Rv3246c	MXAN_1129-MXAN_1189	sll0474-slr1305	mll3127-mll9509
	CC_0530-CC_3100	b3404-b2369	Rv1028c-Rv3765c	MXAN_1129-MXAN_1245	sll0474-slr1584	mll3127-mlr0398
	CC_0530-CC_3258	b3404-b2381	Rv1032c-Rv0491	MXAN_1129-MXAN_2516	sll0474-slr1594	mll3127-mlr0400
	CC_0530-CC_3286	b3404-b2554	Rv1032c-Rv1033c	MXAN_1129-MXAN_3214	sll0474-slr1783	mll3127-mlr1334
	CC_0530-CC_3325	b3404-b3025	Rv1032c-Rv1626	MXAN_1129-MXAN_3418	sll0474-slr1909	mll3127-mlr2740
	CC_0530-CC_3471	b3404-b3669	Rv1032c-Rv3133c	MXAN_1129-MXAN_3555	sll0474-slr2024	mll3127-mlr2815
	CC_0530-CC_3477	b3404-b3868	Rv1032c-Rv3246c	MXAN_1129-MXAN_3811	sll0474-slr2041	mll3127-mlr3041
	CC_1063-CC_0284	b3404-b3912	Rv1032c-Rv3765c	MXAN_1129-MXAN_4042	sll0474-slr2100	mll3127-mlr3657
	CC_1063-CC_0437	b3404-b4113	Rv2027c-Rv0491	MXAN_1129-MXAN_4196	sll0750-sll0649	mll3127-mlr3696
	CC_1063-CC_0588	b3404-b4124	Rv2027c-Rv1626	MXAN_1129-MXAN_4240	sll0750-sll0789	mll3127-mlr4457
	CC_1063-CC_0596	b3404-b4401	Rv2027c-Rv3246c	MXAN_1129-MXAN_4261	sll0750-sll0797	mll3127-mlr6617
	CC_1063-CC_0630	b3911-b0571	Rv2027c-Rv3765c	MXAN_1129-MXAN_4785	sll0750-sll1592	mll3127-mlr6690
	CC_1063-CC_0744	b3911-b0620	Rv3132c-Rv0491	MXAN_1129-MXAN_4977	sll0750-sll1624	mll3127-mlr7239
	CC_1063-CC_0909	b3911-b0995	Rv3132c-Rv0757	MXAN_1129-MXAN_5124	sll0750-sll1708	mll3127-mlr7684
	CC_1063-CC_1182	b3911-b1130	Rv3132c-Rv0844c	MXAN_1129-MXAN_5153	sll0750-slr0312	mll4568-mll0861
	CC_1063-CC_1293	b3911-b1221	Rv3132c-Rv0903c	MXAN_1129-MXAN_5364	sll0750-slr1037	mll4568-mll2816
	CC_1063-CC_1304	b3911-b1235	Rv3132c-Rv1033c	MXAN_1129-MXAN_5777	sll0750-slr1213	mll4568-mll4697
	CC_1063-CC_1364	b3911-b1882	Rv3132c-Rv3246c	MXAN_1129-MXAN_5784	sll0750-slr1214	mll4568-mll5373
	CC_1063-CC_1595	b3911-b1914	Rv3132c-Rv3765c	MXAN_1129-MXAN_7143	sll0750-slr1305	mll4568-mll5674
	CC_1063-CC_1767	b3911-b1969	Rv3245c-Rv0491	MXAN_1129-MXAN_7440	sll0750-slr1584	mll4568-mll6606
	CC_1063-CC_2249	b3911-b2079	Rv3245c-Rv0757	MXAN_1190-MXAN_0172	sll0750-slr1783	mll4568-mll7953
	CC_1063-CC_2766	b3911-b2125	Rv3245c-Rv0844c	MXAN_1190-MXAN_0937	sll0750-slr1909	mll4568-mll9509
	CC_1063-CC_3015	b3911-b2193	Rv3245c-Rv0903c	MXAN_1190-MXAN_1078	sll0750-slr2024	mll4568-mlr0398
	CC_1063-CC_3100	b3911-b2217	Rv3245c-Rv1027c	MXAN_1190-MXAN_1128	sll0750-slr2041	mll4568-mlr0400
	CC_1063-CC_3155	b3911-b2220	Rv3245c-Rv1033c	MXAN_1190-MXAN_1167	sll0750-slr2100	mll4568-mlr1334
	CC_1063-CC_3258	b3911-b2369	Rv3245c-Rv1626	MXAN_1190-MXAN_1245	sll0790-sll0649	mll4568-mlr2740
	CC_1063-CC_3286	b3911-b2381	Rv3245c-Rv3133c	MXAN_1190-MXAN_2516	sll0790-sll0797	mll4568-mlr2815
	CC_1063-CC_3325	b3911-b2554	Rv3245c-Rv3765c	MXAN_1190-MXAN_3214	sll0790-sll1291	mll4568-mlr2855
	CC_1063-CC_3477	b3911-b3025	Rv3764c-Rv0491	MXAN_1190-MXAN_3418	sll0790-sll1592	mll4568-mlr3041
	CC_1181-CC_0437	b3911-b3405	Rv3764c-Rv1626	MXAN_1190-MXAN_3555	sll0790-sll1624	mll4568-mlr3657
	CC_1181-CC_0588	b3911-b3669	Rv3764c-Rv3246c	MXAN_1190-MXAN_3811	sll0790-sll1708	mll4568-mlr3696
	CC_1181-CC_0591	b3911-b3868		MXAN_1190-MXAN_4042	sll0790-slr0312	mll4568-mlr4457
	CC_1181-CC_0596	b3911-b4004		MXAN_1190-MXAN_4196	sll0790-slr1037	mll4568-mlr6617
	CC_1181-CC_0597	b3911-b4113		MXAN_1190-MXAN_4240	sll0790-slr1213	mll4568-mlr6690
	CC_1181-CC_0612	b3911-b4124		MXAN_1190-MXAN_4261	sll0790-slr1214	mll4568-mlr6691
	CC_1181-CC_0630	b3911-b4401		MXAN_1190-MXAN_4785	sll0790-slr1305	mll4568-mlr7239
	CC_1181-CC_0758			MXAN_1190-MXAN_4977	sll0790-slr1584	mll4568-mlr7684
	CC_1181-CC_0909			MXAN_1190-MXAN_5124	sll0790-slr1594	mll5372-mll0861
	CC_1181-CC_1150			MXAN_1190-MXAN_5153	sll0790-slr1783	mll5372-mll2816
	CC_1181-CC_1293			MXAN_1190-MXAN_5364	sll0790-slr1909	mll5372-mll4567
	CC_1181-CC_1304			MXAN_1190-MXAN_5777	sll0790-slr2024	mll5372-mll4697
	CC_1181-CC_1364			MXAN_1190-MXAN_5784	sll0790-slr2041	mll5372-mll5674
	CC_1181-CC_1595			MXAN_1190-MXAN_7143	sll0790-slr2100	mll5372-mll6606
	CC_1181-CC_1767			MXAN_1190-MXAN_7440	sll0798-sll0649	mll5372-mll7953
	CC_1181-CC_2249			MXAN_1249-MXAN_0172	sll0798-sll0789	mll5372-mll9509
	CC_1181-CC_2757			MXAN_1249-MXAN_0937	sll0798-sll1291	mll5372-mlr0398
	CC_1181-CC_2766			MXAN_1249-MXAN_1078	sll0798-sll1592	mll5372-mlr0400
	CC_1181-CC_3015			MXAN_1249-MXAN_1128	sll0798-sll1624	mll5372-mlr1334
	CC_1181-CC_3100			MXAN_1249-MXAN_1167	sll0798-sll1708	mll5372-mlr2740
	CC_1181-CC_3155			MXAN_1249-MXAN_1189	sll0798-slr0312	mll5372-mlr2815
	CC_1181-CC_3258			MXAN_1249-MXAN_2516	sll0798-slr1037	mll5372-mlr2855
	CC_1181-CC_3286			MXAN_1249-MXAN_3214	sll0798-slr1213	mll5372-mlr3041
	CC_1181-CC_3325			MXAN_1249-MXAN_3418	sll0798-slr1214	mll5372-mlr3657
	CC_1181-CC_3471			MXAN_1249-MXAN_3555	sll0798-slr1305	mll5372-mlr3696
	CC_1181-CC_3477			MXAN_1249-MXAN_3811	sll0798-slr1584	mll5372-mlr4457
	CC_2482-CC_0237			MXAN_1249-MXAN_4042	sll0798-slr1594	mll5372-mlr6617
	CC_2482-CC_0247			MXAN_1249-MXAN_4196	sll0798-slr1783	mll5372-mlr6690
	CC_2482-CC_0284			MXAN_1249-MXAN_4240	sll0798-slr1909	mll5372-mlr6691
	CC_2482-CC_0437			MXAN_1249-MXAN_4261	sll0798-slr2024	mll5372-mlr7239
	CC_2482-CC_0588			MXAN_1249-MXAN_4785	sll0798-slr2041	mll5372-mlr7684
	CC_2482-CC_0591			MXAN_1249-MXAN_4977	sll0798-slr2100	mll5673-mll0861
	CC_2482-CC_0596			MXAN_1249-MXAN_5124	sll1003-sll0649	mll5673-mll2816
	CC_2482-CC_0597			MXAN_1249-MXAN_5153	sll1003-sll0789	mll5673-mll4567
	CC_2482-CC_0612			MXAN_1249-MXAN_5364	sll1003-sll0797	mll5673-mll4697
	CC_2482-CC_0758			MXAN_1249-MXAN_5777	sll1003-sll1291	mll5673-mll5373
	CC_2482-CC_0909			MXAN_1249-MXAN_5784	sll1003-sll1592	mll5673-mll6606
	CC_2482-CC_1182			MXAN_1249-MXAN_7143	sll1003-sll1624	mll5673-mll9509
	CC_2482-CC_1293			MXAN_1249-MXAN_7440	sll1003-sll1708	mll5673-mlr0398
	CC_2482-CC_1304			MXAN_3812-MXAN_0172	sll1003-slr0312	mll5673-mlr0400
	CC_2482-CC_1364			MXAN_3812-MXAN_0937	sll1003-slr1037	mll5673-mlr1334
	CC_2482-CC_1595			MXAN_3812-MXAN_1078	sll1003-slr1213	mll5673-mlr2740
	CC_2482-CC_1741			MXAN_3812-MXAN_1128	sll1003-slr1214	mll5673-mlr2815
	CC_2482-CC_1743			MXAN_3812-MXAN_1167	sll1003-slr1305	mll5673-mlr2855
	CC_2482-CC_2249			MXAN_3812-MXAN_1189	sll1003-slr1584	mll5673-mlr3041
	CC_2482-CC_2757			MXAN_3812-MXAN_1245	sll1003-slr1594	mll5673-mlr3657
	CC_2482-CC_2766			MXAN_3812-MXAN_2516	sll1003-slr1783	mll5673-mlr3696
	CC_2482-CC_3035			MXAN_3812-MXAN_3214	sll1003-slr2024	mll5673-mlr4457
	CC_2482-CC_3100			MXAN_3812-MXAN_3418	sll1003-slr2041	mll5673-mlr6617
	CC_2482-CC_3155			MXAN_3812-MXAN_3555	sll1003-slr2100	mll5673-mlr6690
	CC_2482-CC_3258			MXAN_3812-MXAN_4042	sll1124-sll0649	mll5673-mlr6691
	CC_2482-CC_3286			MXAN_3812-MXAN_4196	sll1124-sll0789	mll5673-mlr7239
	CC_2482-CC_3325			MXAN_3812-MXAN_4240	sll1124-sll0797	mll5673-mlr7684
	CC_2482-CC_3471			MXAN_3812-MXAN_4261	sll1124-sll1291	mll6540-mll4567
	CC_2482-CC_3477			MXAN_3812-MXAN_4785	sll1124-sll1592	mll6540-mll4697
				MXAN_3812-MXAN_4977	sll1124-sll1624	mll6540-mll5373
				MXAN_3812-MXAN_5124	sll1124-sll1708	mll6540-mll5674
				MXAN_3812-MXAN_5153	sll1124-slr0312	mll6540-mll6606
				MXAN_3812-MXAN_5364	sll1124-slr1037	mll6540-mll7953
				MXAN_3812-MXAN_5777	sll1124-slr1213	mll6540-mll9509
				MXAN_3812-MXAN_5784	sll1124-slr1214	mll6540-mlr0398
				MXAN_3812-MXAN_7143	sll1124-slr1305	mll6540-mlr0400
				MXAN_3812-MXAN_7440	sll1124-slr1584	mll6540-mlr1334
				MXAN_4786-MXAN_0172	sll1124-slr1594	mll6540-mlr2740
				MXAN_4786-MXAN_0937	sll1124-slr1783	mll6540-mlr2815
				MXAN_4786-MXAN_1078	sll1124-slr1909	mll6540-mlr3041
				MXAN_4786-MXAN_1128	sll1124-slr2024	mll6540-mlr3657
				MXAN_4786-MXAN_1167	sll1124-slr2041	mll6540-mlr3696
				MXAN_4786-MXAN_1189	sll1124-slr2100	mll6540-mlr4457
				MXAN_4786-MXAN_1245	sll1353-sll0649	mll6540-mlr6617
				MXAN_4786-MXAN_2516	sll1353-sll0789	mll6540-mlr6690
				MXAN_4786-MXAN_3214	sll1353-sll0797	mll6540-mlr6691
				MXAN_4786-MXAN_3418	sll1353-sll1291	mll6540-mlr7239
				MXAN_4786-MXAN_3555	sll1353-sll1592	mll6540-mlr7684
				MXAN_4786-MXAN_3811	sll1353-sll1624	mll6607-mll0861
				MXAN_4786-MXAN_4042	sll1353-sll1708	mll6607-mll2816
				MXAN_4786-MXAN_4196	sll1353-slr0312	mll6607-mll4567
				MXAN_4786-MXAN_4240	sll1353-slr1037	mll6607-mll4697
				MXAN_4786-MXAN_4261	sll1353-slr1213	mll6607-mll5373
				MXAN_4786-MXAN_4977	sll1353-slr1214	mll6607-mll5674
				MXAN_4786-MXAN_5124	sll1353-slr1584	mll6607-mll7953
				MXAN_4786-MXAN_5153	sll1353-slr1594	mll6607-mll9509
				MXAN_4786-MXAN_5364	sll1353-slr1783	mll6607-mlr0398
				MXAN_4786-MXAN_5777	sll1353-slr1909	mll6607-mlr0400
				MXAN_4786-MXAN_5784	sll1353-slr2024	mll6607-mlr1334
				MXAN_4786-MXAN_7143	sll1353-slr2041	mll6607-mlr2740
				MXAN_4786-MXAN_7440	sll1353-slr2100	mll6607-mlr2815
				MXAN_5184-MXAN_0172	sll1475-sll0649	mll6607-mlr2855
				MXAN_5184-MXAN_0937	sll1475-sll0789	mll6607-mlr3041
				MXAN_5184-MXAN_1078	sll1475-sll0797	mll6607-mlr3657
				MXAN_5184-MXAN_1128	sll1475-sll1291	mll6607-mlr3696
				MXAN_5184-MXAN_1167	sll1475-sll1592	mll6607-mlr4457
				MXAN_5184-MXAN_1189	sll1475-sll1624	mll6607-mlr6617
				MXAN_5184-MXAN_1245	sll1475-sll1708	mll6607-mlr6690
				MXAN_5184-MXAN_2516	sll1475-slr0312	mll6607-mlr6691
				MXAN_5184-MXAN_3214	sll1475-slr1037	mll6607-mlr7239
				MXAN_5184-MXAN_3418	sll1475-slr1213	mll6607-mlr7684
				MXAN_5184-MXAN_3555	sll1475-slr1214	mll7700-mll2816
				MXAN_5184-MXAN_3811	sll1475-slr1305	mll7700-mll4567
				MXAN_5184-MXAN_4042	sll1475-slr1594	mll7700-mll4697
				MXAN_5184-MXAN_4196	sll1475-slr1783	mll7700-mll5373
				MXAN_5184-MXAN_4240	sll1475-slr1909	mll7700-mll5674
				MXAN_5184-MXAN_4261	sll1475-slr2024	mll7700-mll6606
				MXAN_5184-MXAN_4785	sll1475-slr2041	mll7700-mll7953
				MXAN_5184-MXAN_4977	sll1475-slr2100	mll7700-mll9509
				MXAN_5184-MXAN_5124	sll1888-sll0649	mll7700-mlr0398
				MXAN_5184-MXAN_5364	sll1888-sll0789	mll7700-mlr0400
				MXAN_5184-MXAN_5777	sll1888-sll0797	mll7700-mlr1334
				MXAN_5184-MXAN_5784	sll1888-sll1291	mll7700-mlr2740
				MXAN_5184-MXAN_7143	sll1888-sll1592	mll7700-mlr2815
				MXAN_5184-MXAN_7440	sll1888-sll1624	mll7700-mlr2855
				MXAN_5778-MXAN_0172	sll1888-sll1708	mll7700-mlr3041
				MXAN_5778-MXAN_0937	sll1888-slr0312	mll7700-mlr3657
				MXAN_5778-MXAN_1078	sll1888-slr1037	mll7700-mlr3696
				MXAN_5778-MXAN_1128	sll1888-slr1213	mll7700-mlr4457
				MXAN_5778-MXAN_1167	sll1888-slr1214	mll7700-mlr6617
				MXAN_5778-MXAN_1189	sll1888-slr1305	mll7700-mlr6690
				MXAN_5778-MXAN_1245	sll1888-slr1584	mll7700-mlr7239
				MXAN_5778-MXAN_2516	sll1888-slr1594	mll7700-mlr7684
				MXAN_5778-MXAN_3214	sll1888-slr1783	mll9511-mll0861
				MXAN_5778-MXAN_3418	sll1888-slr1909	mll9511-mll2816
				MXAN_5778-MXAN_3555	sll1888-slr2024	mll9511-mll4567
				MXAN_5778-MXAN_3811	sll1888-slr2100	mll9511-mll4697
				MXAN_5778-MXAN_4042	slr0073-sll0649	mll9511-mll5373
				MXAN_5778-MXAN_4196	slr0073-sll0789	mll9511-mll5674
				MXAN_5778-MXAN_4240	slr0073-sll0797	mll9511-mll6606
				MXAN_5778-MXAN_4261	slr0073-sll1291	mll9511-mll7953
				MXAN_5778-MXAN_4785	slr0073-sll1624	mll9511-mlr0398
				MXAN_5778-MXAN_4977	slr0073-sll1708	mll9511-mlr0400
				MXAN_5778-MXAN_5124	slr0073-slr0312	mll9511-mlr1334
				MXAN_5778-MXAN_5153	slr0073-slr1037	mll9511-mlr2740
				MXAN_5778-MXAN_5364	slr0073-slr1213	mll9511-mlr2815
				MXAN_5778-MXAN_5784	slr0073-slr1214	mll9511-mlr2855
				MXAN_5778-MXAN_7143	slr0073-slr1305	mll9511-mlr3041
				MXAN_5778-MXAN_7440	slr0073-slr1584	mll9511-mlr3657
				MXAN_7439-MXAN_0172	slr0073-slr1594	mll9511-mlr3696
				MXAN_7439-MXAN_0937	slr0073-slr1783	mll9511-mlr4457
				MXAN_7439-MXAN_1078	slr0073-slr1909	mll9511-mlr6617
				MXAN_7439-MXAN_1128	slr0073-slr2024	mll9511-mlr6690
				MXAN_7439-MXAN_1167	slr0073-slr2041	mll9511-mlr6691
				MXAN_7439-MXAN_1189	slr0073-slr2100	mll9511-mlr7239
				MXAN_7439-MXAN_1245	slr0210-sll0649	mll9511-mlr7684
				MXAN_7439-MXAN_2516	slr0210-sll0789	mlr0399-mll0861
				MXAN_7439-MXAN_3214	slr0210-sll0797	mlr0399-mll2816
				MXAN_7439-MXAN_3418	slr0210-sll1291	mlr0399-mll4567
				MXAN_7439-MXAN_3555	slr0210-sll1592	mlr0399-mll4697
				MXAN_7439-MXAN_3811	slr0210-sll1708	mlr0399-mll5373
				MXAN_7439-MXAN_4042	slr0210-slr0312	mlr0399-mll5674
				MXAN_7439-MXAN_4196	slr0210-slr1037	mlr0399-mll6606
				MXAN_7439-MXAN_4240	slr0210-slr1213	mlr0399-mll7953
				MXAN_7439-MXAN_4261	slr0210-slr1214	mlr0399-mll9509
				MXAN_7439-MXAN_4785	slr0210-slr1305	mlr0399-mlr1334
				MXAN_7439-MXAN_4977	slr0210-slr1584	mlr0399-mlr2740
				MXAN_7439-MXAN_5124	slr0210-slr1594	mlr0399-mlr2815
				MXAN_7439-MXAN_5153	slr0210-slr1783	mlr0399-mlr2855
				MXAN_7439-MXAN_5364	slr0210-slr2024	mlr0399-mlr3041
				MXAN_7439-MXAN_5777	slr0210-slr2041	mlr0399-mlr3657
				MXAN_7439-MXAN_5784	slr0210-slr2100	mlr0399-mlr3696
				MXAN_7439-MXAN_7143	slr0311-sll0649	mlr0399-mlr4457
					slr0311-sll0789	mlr0399-mlr6617
					slr0311-sll0797	mlr0399-mlr6690
					slr0311-sll1291	mlr0399-mlr6691
					slr0311-sll1592	mlr0399-mlr7239
					slr0311-sll1624	mlr0399-mlr7684
					slr0311-sll1708	mlr0562-mll2816
					slr0311-slr1037	mlr0562-mll4567
					slr0311-slr1214	mlr0562-mll4697
					slr0311-slr1305	mlr0562-mll5373
					slr0311-slr1594	mlr0562-mll5674
					slr0311-slr1783	mlr0562-mll6606
					slr0311-slr1909	mlr0562-mll7953
					slr0311-slr2024	mlr0562-mll9509
					slr0311-slr2041	mlr0562-mlr0398
					slr0311-slr2100	mlr0562-mlr0400
					slr0533-sll0789	mlr0562-mlr1334
					slr0533-sll0797	mlr0562-mlr2740
					slr0533-sll1291	mlr0562-mlr2815
					slr0533-sll1592	mlr0562-mlr3041
					slr0533-sll1624	mlr0562-mlr3657
					slr0533-sll1708	mlr0562-mlr3696
					slr0533-slr0312	mlr0562-mlr4457
					slr0533-slr1037	mlr0562-mlr6617
					slr0533-slr1213	mlr0562-mlr6690
					slr0533-slr1214	mlr0562-mlr7684
					slr0533-slr1584	mlr1336-mll2816
					slr0533-slr1594	mlr1336-mll4567
					slr0533-slr1783	mlr1336-mll5373
					slr0533-slr1909	mlr1336-mll5674
					slr0533-slr2024	mlr1336-mll6606
					slr0533-slr2041	mlr1336-mll7953
					slr0533-slr2100	mlr1336-mll9509
					slr1212-sll0649	mlr1336-mlr0400
					slr1212-sll0789	mlr1336-mlr2740
					slr1212-sll0797	mlr1336-mlr2815
					slr1212-sll1291	mlr1336-mlr2855
					slr1212-sll1592	mlr1336-mlr3041
					slr1212-sll1624	mlr1336-mlr3657
					slr1212-sll1708	mlr1336-mlr3696
					slr1212-slr0312	mlr1336-mlr6617
					slr1212-slr1037	mlr1336-mlr6690
					slr1212-slr1305	mlr1336-mlr6691
					slr1212-slr1584	mlr1336-mlr7239
					slr1212-slr1594	mlr1336-mlr7684
					slr1212-slr1783	mlr2741-mll0861
					slr1212-slr1909	mlr2741-mll2816
					slr1212-slr2024	mlr2741-mll4567
					slr1212-slr2041	mlr2741-mll5373
					slr1212-slr2100	mlr2741-mll5674
					slr1393-sll0649	mlr2741-mll6606
					slr1393-sll0789	mlr2741-mll7953
					slr1393-sll0797	mlr2741-mll9509
					slr1393-sll1291	mlr2741-mlr2815
					slr1393-sll1592	mlr2741-mlr2855
					slr1393-sll1624	mlr2741-mlr3041
					slr1393-sll1708	mlr2741-mlr3657
					slr1393-slr0312	mlr2741-mlr3696
					slr1393-slr1213	mlr2741-mlr6690
					slr1393-slr1214	mlr2741-mlr6691
					slr1393-slr1305	mlr2741-mlr7239
					slr1393-slr1584	mlr4459-mll0861
					slr1393-slr1594	mlr4459-mll2816
					slr1393-slr1783	mlr4459-mll4567
					slr1393-slr1909	mlr4459-mll4697
					slr1393-slr2024	mlr4459-mll5373
					slr1393-slr2041	mlr4459-mll5674
					slr1393-slr2100	mlr4459-mll6606
					slr1414-sll0649	mlr4459-mll7953
					slr1414-sll0789	mlr4459-mll9509
					slr1414-sll0797	mlr4459-mlr0398
					slr1414-sll1291	mlr4459-mlr0400
					slr1414-sll1624	mlr4459-mlr1334
					slr1414-sll1708	mlr4459-mlr2740
					slr1414-slr0312	mlr4459-mlr2815
					slr1414-slr1037	mlr4459-mlr2855
					slr1414-slr1213	mlr4459-mlr3041
					slr1414-slr1214	mlr4459-mlr3657
					slr1414-slr1305	mlr4459-mlr3696
					slr1414-slr1584	mlr4459-mlr6617
					slr1414-slr1594	mlr4459-mlr6690
					slr1414-slr1783	mlr4459-mlr6691
					slr1414-slr1909	mlr4459-mlr7239
					slr1414-slr2024	mlr4459-mlr7684
					slr1414-slr2041	mlr5737-mll0861
					slr1414-slr2100	mlr5737-mll2816
					slr1805-sll0649	mlr5737-mll4567
					slr1805-sll0789	mlr5737-mll4697
					slr1805-sll0797	mlr5737-mll5373
					slr1805-sll1291	mlr5737-mll5674
					slr1805-sll1592	mlr5737-mll6606
					slr1805-sll1624	mlr5737-mll7953
					slr1805-slr0312	mlr5737-mll9509
					slr1805-slr1037	mlr5737-mlr0398
					slr1805-slr1213	mlr5737-mlr0400
					slr1805-slr1214	mlr5737-mlr1334
					slr1805-slr1305	mlr5737-mlr2740
					slr1805-slr1584	mlr5737-mlr2815
					slr1805-slr1594	mlr5737-mlr2855
					slr1805-slr1783	mlr5737-mlr3041
					slr1805-slr1909	mlr5737-mlr3657
					slr1805-slr2024	mlr5737-mlr3696
					slr1805-slr2041	mlr5737-mlr4457
					slr1805-slr2100	mlr5737-mlr6617
						mlr5737-mlr6690
						mlr5737-mlr6691
						mlr5737-mlr7239
						mlr5737-mlr7684
						mlr7649-mll2816
						mlr7649-mll4567
						mlr7649-mll4697
						mlr7649-mll5373
						mlr7649-mll5674
						mlr7649-mll6606
						mlr7649-mll7953
						mlr7649-mll9509
						mlr7649-mlr0400
						mlr7649-mlr1334
						mlr7649-mlr2740
						mlr7649-mlr2815
						mlr7649-mlr3657
						mlr7649-mlr3696
						mlr7649-mlr4457
						mlr7649-mlr6617
						mlr7649-mlr6690
						mlr7649-mlr6691
						mlr7649-mlr7684
						mlr7686-mll0861
						mlr7686-mll2816
						mlr7686-mll4567
						mlr7686-mll4697
						mlr7686-mll5373
						mlr7686-mll5674
						mlr7686-mll6606
						mlr7686-mll7953
						mlr7686-mll9509
						mlr7686-mlr0398
						mlr7686-mlr0400
						mlr7686-mlr1334
						mlr7686-mlr2740
						mlr7686-mlr2815
						mlr7686-mlr2855
						mlr7686-mlr3041
						mlr7686-mlr3657
						mlr7686-mlr3696
						mlr7686-mlr4457
						mlr7686-mlr6690
						mlr7686-mlr6691
						mlr7686-mlr7239

## Sheet: NP+
NP+ dataset
Pair
b0400-b0399
b0570-b0571
b0695-b0694
b1129-b1130
b1222-b1221
b1609-b1608
b1968-b1969
b2078-b2079
b2126-b2125
b2216-b2217
b2556-b2554
b3404-b3405
b3668-b3669
b3869-b3868
b3911-b3912
b4003-b4004
b4112-b4113
b4125-b4124
b4399-b4398
CC0248-CC0247
CC2765-CC2766
CC2932-CC2931
mll4568-mll4567
mll5372-mll5373
mll5673-mll5674
mll6607-mll6606
mll9511-mll9509
mlr0399-mlr0400
mlr1336-mlr1334
mlr2741-mlr2740
mlr4459-mlr4457
mlr7686-mlr7684
MXAN_0459-MXAN_0460
MXAN_0461-MXAN_0462
MXAN_0938-MXAN_0937
MXAN_1129-MXAN_1128
MXAN_1166-MXAN_1167
MXAN_1190-MXAN_1189
MXAN_3451-MXAN_3450
MXAN_3812-MXAN_3811
MXAN_4165-MXAN_4164
MXAN_4262-MXAN_4261
MXAN_4778-MXAN_4777
MXAN_4786-MXAN_4785
MXAN_5778-MXAN_5777
MXAN_5785-MXAN_5784
MXAN_6692-MXAN_6693
MXAN_7439-MXAN_7440
sll0790-sll0789
sll0798-sll0797
slr0311-slr0312
slr0473-slr0474
BSU07580-BSU07590
BSU19190-BSU19200
CC0759-CC0758
CC1181-CC1182

## Sheet: OP+
OP+ dataset
b1888-b1882
b1888-b1883
b2469-b2193
BSU13660-BSU37130
BSU13990-BSU37130
BSU31450-BSU37130
CC0289-CC0294
CC0530-CC3743
CC1062-CC2463
CC1063-CC2462
CC1063-CC2463
CC1063-CC3035
CC2482-CC2462
CC2482-CC2463
CC2755-CC2757
CC3470-CC0744
CC3470-CC3035
CC3484-CC2463
CC3484-CC3035
mll0989-mlr3041
mll3127-mlr6691
mll5673-mll7953
mll6540-mll0861
mll6540-mll2816
mll6540-mlr2855
mll7700-mll0861
mll7700-mlr6691
mlr0562-mlr6691
mlr7649-mlr7239
MXAN_1249-MXAN_1245
MXAN_4043-MXAN_4042
MXAN_4778-MXAN_2778
MXAN_5184-MXAN_5153
sll0337-slr1594
sll0750-sll1291
sll0750-slr1594
sll1003-slr1909
sll1475-slr1584
sll1888-slr2041
slr0210-sll1624
slr0210-slr1909
slr0311-slr1213
slr0311-slr1584
slr0533-sll0649
slr1147-slr1783
slr1212-slr1214
slr1393-slr1037
slr1414-sll1592
slr1805-sll1708
CC3327-CC3325
AGR_pTi_2-AGR_pTi_15
MT0925-MT0926
RHOS4_00950-RHOS4_00930
SL1344_4007-SL1344_4008
TM0702-TM0700
TM0853-TM0468
TM1359-TM1360

## Sheet: SP+
SP+ dataset
Pair	Species	Bayesian Score	MetaPred2cs Score	STRING Score
b0400-b0399	Escherichia coli K-12 MG1655	1	0.899711	0.999
b1888-b1882	Escherichia coli K-12 MG1655	0.695748	0.669861	0.999
b1888-b1883	Escherichia coli K-12 MG1655	0.304252	0.827121	0.999
b2469-b2193	Escherichia coli K-12 MG1655	0.999789	0.998875	0.999
b2556-b2554	Escherichia coli K-12 MG1655	0.949954	0.878801	0.999
BSU13660-BSU37130	Bacillus subtilis subsp. subtilis 168	0.283973	0.423166	0.997
BSU13990-BSU37130	Bacillus subtilis subsp. subtilis 168	0.0360656	0.822637	0.999
BSU31450-BSU37130	Bacillus subtilis subsp. subtilis 168	0.00063177	0.590894	0.999
CC0248-CC0247	Caulobacter crescentus CB15	1	0.894071	0.999
CC0289-CC0294	Caulobacter crescentus CB15	0.994841	0.632647	0.999
CC0530-CC3743	Caulobacter crescentus CB15	0.91678	0.49138	0.999
CC1062-CC2463	Caulobacter crescentus CB15	0.306277	0.64941	0.971
CC1063-CC2462	Caulobacter crescentus CB15	0.385423	0.723184	0.999
CC1063-CC2463	Caulobacter crescentus CB15	0.0409287	0.75641	0.999
CC1063-CC3035	Caulobacter crescentus CB15	0.4609	0.558917	0.991
CC2482-CC2462	Caulobacter crescentus CB15	0.00094295	0.600035	0.999
CC2482-CC2463	Caulobacter crescentus CB15	0.0804732	0.476538	0.999
CC2755-CC2757	Caulobacter crescentus CB15	0.850732	0.163501	0.998
CC2765-CC2766	Caulobacter crescentus CB15	1	0.852448	0.999
CC2932-CC2931	Caulobacter crescentus CB15	0.944501	1	0.998
CC3470-CC0744	Caulobacter crescentus CB15	0.00091472	0.649973	0.999
CC3470-CC3035	Caulobacter crescentus CB15	0.196549	0.785686	0.999
CC3484-CC2463	Caulobacter crescentus CB15	0.537375	0.558825	0.991
CC3484-CC3035	Caulobacter crescentus CB15	0.129805	0.721058	0.988
mll0989-mlr3041	Mesorhizobium loti	0	0.577836	0.26
mll7700-mll0861	Mesorhizobium loti	0.161302	0.346498	0.994
mll7700-mlr6691	Mesorhizobium loti	0.216865	0.317475	0.948
mlr0562-mlr6691	Mesorhizobium loti	0.0210477	0.434989	0.869
MXAN_1249-MXAN_1245	Myxococcus xanthus (strain DK 1622)	0.00430217	0.653708	0.999
MXAN_5184-MXAN_5153	Myxococcus xanthus (strain DK 1622)	0.965138	0.566781	0.957
MXAN_5778-MXAN_5777	Myxococcus xanthus (strain DK 1622)	3.32E-05	0.873768	0.929
MXAN_6692-MXAN_6693	Myxococcus xanthus (strain DK 1622)	0.67847	0.695026	0.999
sll0337-slr1594	Synechocystis sp. PCC6803	0	0.268198	0.465
sll0750-sll1291	Synechocystis sp. PCC6803	0.00589397	0.572639	0.839
sll0750-slr1594	Synechocystis sp. PCC6803	0	0.708694	0.334
sll1003-slr1909	Synechocystis sp. PCC6803	0.0003794	0.435988	0.74
sll1475-slr1584	Synechocystis sp. PCC6803	0.144	0.532219	0.995
sll1888-slr2041	Synechocystis sp. PCC6803	0	0.519118	0.669
slr0210-sll1624	Synechocystis sp. PCC6803	0	0.350909	0.466
slr0210-slr1909	Synechocystis sp. PCC6803	0.00908009	0.459111	0.898
slr0533-sll0649	Synechocystis sp. PCC6803	0.688997	0.677018	0.988
slr1147-slr1783	Synechocystis sp. PCC6803	0.0259475	0.585152	0.947
slr1393-slr1037	Synechocystis sp. PCC6803	0.52945	0.438848	0.891
slr1414-sll1592	Synechocystis sp. PCC6803	0	0.275603	0.338

## Sheet: SP-
SP- dataset
Pair	Species	Bayesian Score	MetaPred2cs Score	STRING Score
b1888-b0399	Escherichia coli K-12 MG1655	0	0.143144	0.541
b1888-b0995	Escherichia coli K-12 MG1655	0	0.0248971	0.23
b1888-b1235	Escherichia coli K-12 MG1655	0	0	0.971
b1888-b1914	Escherichia coli K-12 MG1655	0	0.439461	0.286
CC0530-CC0247	Caulobacter crescentus CB15	0	0.336788	0.226
CC0530-CC0294	Caulobacter crescentus CB15	0	0.394066	0.447
CC0530-CC0588	Caulobacter crescentus CB15	0	0.203393	0.549
CC0530-CC0591	Caulobacter crescentus CB15	0	0.315506	0.233
CC0530-CC2249	Caulobacter crescentus CB15	0	0.32407	0.276
CC0530-CC2462	Caulobacter crescentus CB15	0	0.33149	0.783
CC0530-CC2463	Caulobacter crescentus CB15	0	0.28011	0.736
CC0530-CC2757	Caulobacter crescentus CB15	0	0.257262	0.763
CC0530-CC2766	Caulobacter crescentus CB15	0	0.224754	0.251
CC0530-CC2931	Caulobacter crescentus CB15	0	0.271585	0.83
CC0530-CC3035	Caulobacter crescentus CB15	0.00012497	0.127465	0.161
CC1063-CC0588	Caulobacter crescentus CB15	1.29E-05	0.283417	0.749
CC1063-CC0744	Caulobacter crescentus CB15	0.00018683	0.385899	0.885
CC1063-CC0909	Caulobacter crescentus CB15	0	0.5636	0.566
CC1063-CC1364	Caulobacter crescentus CB15	0	0.447129	0.51
CC1063-CC2249	Caulobacter crescentus CB15	0	0.476235	0.275
CC1063-CC2766	Caulobacter crescentus CB15	0	0.42277	0.583
CC1063-CC3100	Caulobacter crescentus CB15	0	0.132814	0.18
CC1063-CC3155	Caulobacter crescentus CB15	0	0.512167	0.677
CC1063-CC3286	Caulobacter crescentus CB15	0	0.255271	0.193
CC1063-CC3477	Caulobacter crescentus CB15	0.0215548	0.397701	0.388
CC2482-CC0588	Caulobacter crescentus CB15	0	0.268401	0.656
CC2482-CC0591	Caulobacter crescentus CB15	0	0.242017	0.775
CC2482-CC0909	Caulobacter crescentus CB15	0	0.221055	0.415
CC2482-CC1364	Caulobacter crescentus CB15	0	0.275363	0.296
CC2482-CC2249	Caulobacter crescentus CB15	0	0.258172	0.257
CC2482-CC2757	Caulobacter crescentus CB15	0	0.269877	0.974
CC2482-CC2766	Caulobacter crescentus CB15	0	0.26958	0.579
CC2482-CC3035	Caulobacter crescentus CB15	0.00201985	0.399931	0.76
CC2482-CC3155	Caulobacter crescentus CB15	0	0.242985	0.507
CC2482-CC3471	Caulobacter crescentus CB15	0	0.311549	0.288
mll0989-mll0861	Mesorhizobium loti	0	0.222767	0.636
mll0989-mll2816	Mesorhizobium loti	0	0.163025	0.885
mll0989-mlr2815	Mesorhizobium loti	0	0.0854464	0.155
mll0989-mlr3657	Mesorhizobium loti	0	0.250801	0.887
mll0989-mlr6691	Mesorhizobium loti	0	0.293667	0.938
mll6540-mll4697	Mesorhizobium loti	0	0.3793	0.654
mll6540-mlr3041	Mesorhizobium loti	0.00574143	0.152643	0.637
mll6540-mlr3657	Mesorhizobium loti	0.00207877	0.192377	0.691
mll6540-mlr6691	Mesorhizobium loti	0.560645	0.389588	0.831
mll7700-mll2816	Mesorhizobium loti	0.00020482	0.093749	0.835
mll7700-mll4697	Mesorhizobium loti	0	0.559323	0.601
mll7700-mlr2815	Mesorhizobium loti	0	0.612602	0.231
mll7700-mlr3041	Mesorhizobium loti	0.00525695	0.313271	0.739
mll7700-mlr3657	Mesorhizobium loti	0	0.23821	0.699
mlr0562-mll0861	Mesorhizobium loti	0.827322	0.267435	0.986
mlr0562-mll2816	Mesorhizobium loti	0.00768799	0.163815	0.816
mlr0562-mll4697	Mesorhizobium loti	0	0.181772	0.654
mlr0562-mlr2815	Mesorhizobium loti	0	0.427514	0.324
mlr0562-mlr3041	Mesorhizobium loti	0.00090671	0.376729	0.721
mlr0562-mlr3657	Mesorhizobium loti	0	0.446283	0.68
mlr7649-mll2816	Mesorhizobium loti	0.913242	0.245611	0.96
mlr7649-mll4697	Mesorhizobium loti	0	0.467469	0.702
mlr7649-mlr2815	Mesorhizobium loti	0	0.24712	0.358
mlr7649-mlr3657	Mesorhizobium loti	0.00015816	0.502779	0.799
mlr7649-mlr6691	Mesorhizobium loti	0.00238716	0.311711	0.911
MXAN_1249-MXAN_0172	Myxococcus xanthus (strain DK 1622)	0.00017466	0.369133	0.994
MXAN_1249-MXAN_2516	Myxococcus xanthus (strain DK 1622)	8.13E-05	0.417895	0.995
MXAN_1249-MXAN_3214	Myxococcus xanthus (strain DK 1622)	0.00649717	0.315254	0.962
MXAN_1249-MXAN_3555	Myxococcus xanthus (strain DK 1622)	0.00045575	0.364339	0.995
MXAN_1249-MXAN_4042	Myxococcus xanthus (strain DK 1622)	0.00035739	0.361419	0.996
MXAN_1249-MXAN_4240	Myxococcus xanthus (strain DK 1622)	6.06E-06	0.293833	0.995
MXAN_1249-MXAN_4977	Myxococcus xanthus (strain DK 1622)	0.00484327	0.41471	0.994
MXAN_1249-MXAN_5153	Myxococcus xanthus (strain DK 1622)	0.00028272	0.235603	0.996
MXAN_1249-MXAN_5777	Myxococcus xanthus (strain DK 1622)	0.00042846	0.273369	0.995
MXAN_5184-MXAN_0172	Myxococcus xanthus (strain DK 1622)	1.03E-05	0.263905	0.903
MXAN_5184-MXAN_1245	Myxococcus xanthus (strain DK 1622)	0	0.216954	0.916
MXAN_5184-MXAN_3214	Myxococcus xanthus (strain DK 1622)	1.82E-05	0.340442	0.825
MXAN_5184-MXAN_3555	Myxococcus xanthus (strain DK 1622)	0	0.312188	0.931
MXAN_5184-MXAN_4042	Myxococcus xanthus (strain DK 1622)	9.31E-06	0.447081	0.926
MXAN_5184-MXAN_4240	Myxococcus xanthus (strain DK 1622)	0	0.384898	0.921
MXAN_5184-MXAN_4977	Myxococcus xanthus (strain DK 1622)	0	0.396442	0.903
MXAN_5184-MXAN_5777	Myxococcus xanthus (strain DK 1622)	0.00069667	0.31702	0.922
MXAN_5778-MXAN_1245	Myxococcus xanthus (strain DK 1622)	0.00111914	0.254805	0.478
MXAN_5778-MXAN_2516	Myxococcus xanthus (strain DK 1622)	0	0.405954	0.511
MXAN_5778-MXAN_3214	Myxococcus xanthus (strain DK 1622)	0.00342036	0.339621	0.493
MXAN_5778-MXAN_3555	Myxococcus xanthus (strain DK 1622)	0.801286	0.431022	0.499
MXAN_5778-MXAN_4042	Myxococcus xanthus (strain DK 1622)	0	0.454255	0.499
MXAN_5778-MXAN_4240	Myxococcus xanthus (strain DK 1622)	0	0.317554	0.52
MXAN_5778-MXAN_4977	Myxococcus xanthus (strain DK 1622)	0.0382841	0.316943	0.385
MXAN_5778-MXAN_5153	Myxococcus xanthus (strain DK 1622)	0.00066285	0.416256	0.385
Rv0490-Rv3765c	Myxobacterium tuberculosis H37Rv	0	0.369045	0.987
Rv2027c-Rv0491	Myxobacterium tuberculosis H37Rv	0	0.313684	0.225
Rv2027c-Rv3765c	Myxobacterium tuberculosis H37Rv	0	0.463895	0.225
Rv3764c-Rv0491	Myxobacterium tuberculosis H37Rv	0	0.259759	0.983
Rv3764c-Rv1626	Myxobacterium tuberculosis H37Rv	0	0.526279	0.344
sll0337-sll0649	Synechocystis sp. PCC6803	0.00403286	0.249207	0.916
sll0337-sll1291	Synechocystis sp. PCC6803	0.00352076	0.366663	0.825
sll0337-sll1592	Synechocystis sp. PCC6803	0	0.132919	0.239
sll0337-sll1708	Synechocystis sp. PCC6803	0	0.154955	0.359
sll0337-slr1037	Synechocystis sp. PCC6803	0	0.51027	0.857
sll0337-slr1305	Synechocystis sp. PCC6803	3.16E-05	0.383478	0.243
sll0337-slr1584	Synechocystis sp. PCC6803	0.00013276	0.324974	0.92
sll0337-slr1783	Synechocystis sp. PCC6803	0.00019718	0.316338	0.774
sll0337-slr1909	Synechocystis sp. PCC6803	5.79E-07	0.215221	0.806
sll0337-slr2024	Synechocystis sp. PCC6803	0	0.119933	0.41
sll0474-sll0649	Synechocystis sp. PCC6803	0.00014374	0.351704	0.872
sll0474-sll1291	Synechocystis sp. PCC6803	0.00291382	0.291308	0.554
sll0474-sll1592	Synechocystis sp. PCC6803	0	0.21753	0.626
sll0474-sll1624	Synechocystis sp. PCC6803	0	0.275744	0.242
sll0474-sll1708	Synechocystis sp. PCC6803	0	0.270223	0.583
sll0474-slr1037	Synechocystis sp. PCC6803	0.00720582	0.375988	0.594
sll0474-slr1305	Synechocystis sp. PCC6803	0.00326117	0.416065	0.236
sll0474-slr1584	Synechocystis sp. PCC6803	0	0.238819	0.528
sll0474-slr1594	Synechocystis sp. PCC6803	0	0.135068	0.23
sll0474-slr1783	Synechocystis sp. PCC6803	8.90E-05	0.273262	0.83
sll0474-slr1909	Synechocystis sp. PCC6803	0.00024672	0.27078	0.842
sll0474-slr2024	Synechocystis sp. PCC6803	0	0.166767	0.244
sll0474-slr2041	Synechocystis sp. PCC6803	0	0.2294	0.603
sll0474-slr2100	Synechocystis sp. PCC6803	0.0285792	0.237837	0.409
sll0750-sll0649	Synechocystis sp. PCC6803	0.0634937	0.314288	0.919
sll0750-sll1592	Synechocystis sp. PCC6803	0	0.15992	0.239
sll0750-sll1708	Synechocystis sp. PCC6803	0	0.17219	0.368
sll0750-slr1037	Synechocystis sp. PCC6803	0.149582	0.3572	0.887
sll0750-slr1305	Synechocystis sp. PCC6803	0.00069984	0.387629	0.239
sll0750-slr1584	Synechocystis sp. PCC6803	0.00050356	0.26552	0.906
sll0750-slr1783	Synechocystis sp. PCC6803	0.00068233	0.317779	0.827
sll0750-slr1909	Synechocystis sp. PCC6803	0.000294	0.257539	0.833
sll0750-slr2024	Synechocystis sp. PCC6803	0	0.157887	0.519
sll1003-sll0649	Synechocystis sp. PCC6803	0.0051107	0.234968	0.877
sll1003-sll1291	Synechocystis sp. PCC6803	0.0262912	0.20807	0.736
sll1003-sll1592	Synechocystis sp. PCC6803	0	0.162314	0.538
sll1003-sll1624	Synechocystis sp. PCC6803	0	0.279722	0.35
sll1003-sll1708	Synechocystis sp. PCC6803	0	0.182009	0.257
sll1003-slr1037	Synechocystis sp. PCC6803	0.0233618	0.270585	0.778
sll1003-slr1305	Synechocystis sp. PCC6803	1.06E-05	0.49187	0.364
sll1003-slr1584	Synechocystis sp. PCC6803	0.00144183	0.358696	0.52
sll1003-slr1594	Synechocystis sp. PCC6803	0	0.137829	0.187
sll1003-slr1783	Synechocystis sp. PCC6803	0.0265998	0.292329	0.63
sll1003-slr2024	Synechocystis sp. PCC6803	0	0.214845	0.246
sll1003-slr2041	Synechocystis sp. PCC6803	0	0.183819	0.193
sll1003-slr2100	Synechocystis sp. PCC6803	1.31E-05	0.310102	0.523
sll1124-sll0649	Synechocystis sp. PCC6803	0.00081082	0.269952	0.897
sll1124-sll1291	Synechocystis sp. PCC6803	0.133836	0.258784	0.823
sll1124-sll1592	Synechocystis sp. PCC6803	0	0.168323	0.607
sll1124-sll1624	Synechocystis sp. PCC6803	0	0.277264	0.449
sll1124-sll1708	Synechocystis sp. PCC6803	0	0.192387	0.317
sll1124-slr1037	Synechocystis sp. PCC6803	0.0016975	0.318137	0.894
sll1124-slr1305	Synechocystis sp. PCC6803	0.00405756	0.432913	0.153
sll1124-slr1584	Synechocystis sp. PCC6803	0.0182223	0.226511	0.536
sll1124-slr1594	Synechocystis sp. PCC6803	0	0.153722	0.18
sll1124-slr1783	Synechocystis sp. PCC6803	0.788337	0.282536	0.743
sll1124-slr1909	Synechocystis sp. PCC6803	0.00738813	0.240385	0.835
sll1124-slr2024	Synechocystis sp. PCC6803	0	0.162297	0.519
sll1124-slr2041	Synechocystis sp. PCC6803	0	0.104218	0.208
sll1124-slr2100	Synechocystis sp. PCC6803	2.47E-05	0.169851	0.528
sll1353-sll0649	Synechocystis sp. PCC6803	0.0100999	0.310256	0.834
sll1353-sll1291	Synechocystis sp. PCC6803	6.01E-05	0.176802	0.447
sll1353-sll1592	Synechocystis sp. PCC6803	0	0.377814	0.625
sll1353-sll1624	Synechocystis sp. PCC6803	0	0.236988	0.244
sll1353-sll1708	Synechocystis sp. PCC6803	0	0.171578	0.57
sll1353-slr1037	Synechocystis sp. PCC6803	0.0904159	0.228949	0.454
sll1353-slr1594	Synechocystis sp. PCC6803	0	0.299815	0.189
sll1353-slr1783	Synechocystis sp. PCC6803	0.00070483	0.198427	0.743
sll1353-slr1909	Synechocystis sp. PCC6803	0.011717	0.207152	0.752
sll1353-slr2041	Synechocystis sp. PCC6803	0	0.272218	0.631
sll1353-slr2100	Synechocystis sp. PCC6803	0.614081	0.307774	0.444
sll1475-sll0649	Synechocystis sp. PCC6803	0.00539205	0.284075	0.882
sll1475-sll1291	Synechocystis sp. PCC6803	0.238655	0.254485	0.441
sll1475-sll1592	Synechocystis sp. PCC6803	0	0.187928	0.554
sll1475-sll1624	Synechocystis sp. PCC6803	0	0.424056	0.268
sll1475-sll1708	Synechocystis sp. PCC6803	0	0.174099	0.474
sll1475-slr1037	Synechocystis sp. PCC6803	8.07E-05	0.388116	0.33
sll1475-slr1594	Synechocystis sp. PCC6803	0	0.161714	0.179
sll1475-slr1783	Synechocystis sp. PCC6803	0.0358385	0.280231	0.648
sll1475-slr1909	Synechocystis sp. PCC6803	0.00486444	0.305414	0.731
sll1475-slr2024	Synechocystis sp. PCC6803	0	0.196161	0.239
sll1475-slr2041	Synechocystis sp. PCC6803	0	0.385727	0.169
sll1475-slr2100	Synechocystis sp. PCC6803	0.00103075	0.271913	0.357
sll1888-sll1291	Synechocystis sp. PCC6803	0.00743052	0.309152	0.244
sll1888-sll1624	Synechocystis sp. PCC6803	0	0.147317	0.323
sll1888-sll1708	Synechocystis sp. PCC6803	0	0.133157	0.158
sll1888-slr1037	Synechocystis sp. PCC6803	7.08E-05	0.27249	0.237
sll1888-slr1214	Synechocystis sp. PCC6803	0	0.341001	0.159
sll1888-slr1584	Synechocystis sp. PCC6803	6.62E-05	0.347402	0.227
sll1888-slr1594	Synechocystis sp. PCC6803	0	0.345366	0.234
sll1888-slr1783	Synechocystis sp. PCC6803	0.00141809	0.263961	0.478
sll1888-slr1909	Synechocystis sp. PCC6803	0.566208	0.343586	0.582
sll1888-slr2024	Synechocystis sp. PCC6803	0	0.149266	0.273
sll1888-slr2100	Synechocystis sp. PCC6803	0.00084182	0.271348	0.37
slr0073-sll0649	Synechocystis sp. PCC6803	0	0.382959	0.339
slr0073-sll1291	Synechocystis sp. PCC6803	0	0.308579	0.711
slr0073-sll1624	Synechocystis sp. PCC6803	0.00140633	0.143908	0.181
slr0073-sll1708	Synechocystis sp. PCC6803	0	0.21713	0.346
slr0073-slr1037	Synechocystis sp. PCC6803	0	0.234905	0.711
slr0073-slr1214	Synechocystis sp. PCC6803	0.00465266	0.358065	0.156
slr0073-slr1305	Synechocystis sp. PCC6803	0	0.283964	0.275
slr0073-slr1783	Synechocystis sp. PCC6803	0	0.146474	0.236
slr0073-slr1909	Synechocystis sp. PCC6803	0	0.198563	0.236
slr0073-slr2024	Synechocystis sp. PCC6803	0.399319	0.192675	0.569
slr0210-sll0649	Synechocystis sp. PCC6803	0.00287691	0.393024	0.872
slr0210-sll1291	Synechocystis sp. PCC6803	0.00162099	0.274621	0.557
slr0210-sll1592	Synechocystis sp. PCC6803	0	0.243709	0.615
slr0210-sll1708	Synechocystis sp. PCC6803	0	0.41056	0.575
slr0210-slr1037	Synechocystis sp. PCC6803	0.179835	0.247962	0.625
slr0210-slr1584	Synechocystis sp. PCC6803	3.33E-05	0.28128	0.534
slr0210-slr1594	Synechocystis sp. PCC6803	0	0.327737	0.252
slr0210-slr1783	Synechocystis sp. PCC6803	0.00166031	0.26879	0.858
slr0210-slr2024	Synechocystis sp. PCC6803	0	0.146303	0.212
slr0210-slr2041	Synechocystis sp. PCC6803	0	0.266624	0.528
slr0210-slr2100	Synechocystis sp. PCC6803	0.00015781	0.14335	0.463
slr0533-sll1291	Synechocystis sp. PCC6803	0.0006651	0.327545	0.742
slr0533-sll1592	Synechocystis sp. PCC6803	0	0.199905	0.416
slr0533-sll1708	Synechocystis sp. PCC6803	0	0.195165	0.507
slr0533-slr1037	Synechocystis sp. PCC6803	0.0118308	0.396646	0.882
slr0533-slr1783	Synechocystis sp. PCC6803	0.00575381	0.305516	0.837
slr0533-slr1909	Synechocystis sp. PCC6803	0.0305668	0.292789	0.83
slr0533-slr2024	Synechocystis sp. PCC6803	0	0.206511	0.373
slr1393-sll1291	Synechocystis sp. PCC6803	9.61E-05	0.208761	0.428
slr1393-sll1592	Synechocystis sp. PCC6803	0	0.188537	0.639
slr1393-sll1624	Synechocystis sp. PCC6803	0	0.37425	0.355
slr1393-sll1708	Synechocystis sp. PCC6803	0	0.224078	0.58
slr1393-slr1214	Synechocystis sp. PCC6803	0	0.0758072	0.551
slr1393-slr1584	Synechocystis sp. PCC6803	7.09E-05	0.307202	0.611
slr1393-slr1594	Synechocystis sp. PCC6803	0	0.138486	0.2
slr1393-slr1783	Synechocystis sp. PCC6803	0.00073516	0.337435	0.752
slr1393-slr1909	Synechocystis sp. PCC6803	0.0992458	0.512372	0.779
slr1393-slr2024	Synechocystis sp. PCC6803	0	0.248062	0.235
slr1393-slr2041	Synechocystis sp. PCC6803	0	0.196843	0.186
slr1393-slr2100	Synechocystis sp. PCC6803	0.00402331	0.260422	0.263
slr1414-sll0649	Synechocystis sp. PCC6803	8.20E-05	0.34282	0.629
slr1414-sll1291	Synechocystis sp. PCC6803	7.89E-05	0.258914	0.383
slr1414-sll1624	Synechocystis sp. PCC6803	0	0.35649	0.267
slr1414-sll1708	Synechocystis sp. PCC6803	0	0.331272	0.178
slr1414-slr1037	Synechocystis sp. PCC6803	0	0.300339	0.705
slr1414-slr1584	Synechocystis sp. PCC6803	0.00015917	0.316237	0.576
slr1414-slr1594	Synechocystis sp. PCC6803	0	0.260618	0.192
slr1414-slr1783	Synechocystis sp. PCC6803	0	0.257257	0.729
slr1414-slr1909	Synechocystis sp. PCC6803	0	0.323089	0.745
slr1414-slr2024	Synechocystis sp. PCC6803	0	0.201091	0.328
slr1414-slr2100	Synechocystis sp. PCC6803	0	0.370432	0.178
slr1805-sll0649	Synechocystis sp. PCC6803	0.0111108	0.15847	0.416
slr1805-sll1291	Synechocystis sp. PCC6803	0.0478818	0.153864	0.359
slr1805-sll1592	Synechocystis sp. PCC6803	0	0.0875051	0.166
slr1805-sll1624	Synechocystis sp. PCC6803	0	0.265669	0.22
slr1805-slr1037	Synechocystis sp. PCC6803	0.0012346	0.231653	0.436
slr1805-slr1584	Synechocystis sp. PCC6803	0.00062236	0.143637	0.225
slr1805-slr1783	Synechocystis sp. PCC6803	0.0335618	0.205096	0.651
slr1805-slr1909	Synechocystis sp. PCC6803	0.00052372	0.140281	0.689
slr1805-slr2024	Synechocystis sp. PCC6803	0	0.0844972	0.538
slr1805-slr2100	Synechocystis sp. PCC6803	0.00282666	0.213578	0.207
